# Supplementary material for: Putative Biomarkers for Prognosis, Epithelial-to-Mesenchymal Transition, and Drug Response in Cell Lines Representing Oral Squamous Cell Carcinoma Progression
Source: Genes (Basel). 2025 Feb 9;16(2):209. doi: 10.3390/genes16020209 (PMC11855662; doi:10.3390/genes16020209)
Supplement: Supplementary file 1 [file genes-16-00209-s001.zip]

Archive with 7 entries (7 files):
- Genes Supplementary Revised.pdf
- Supp Video S1.avi
- Supp Video S2.avi
- Supp Video S3.avi
- Supp Video S4.avi
- Supp Video S5.avi
- Supp Video S6.avi
